# Supplementary material for: Metformin May Alter the Metabolic Reprogramming in Cancer Cells by Disrupting the L-Arginine Metabolism: A Preliminary Computational Study
Source: Int J Mol Sci. 2023 Mar 10;24(6):5316. doi: 10.3390/ijms24065316 (PMC10049129; doi:10.3390/ijms24065316)
Supplement: Supplementary file 1 [file ijms-24-05316-s001.zip]

Archive with 2 entries (2 files):
- Supplementary material (Part A) IJMS - Isaias Balderas.pdf
- Supplementary material (Part B) IJMS - Isaias Balderas.xlsx
